# Supplementary material for: Silybin Cocrystals with Improved Solubility and Bioavailability
Source: Pharmaceuticals (Basel). 2025 Jan 13;18(1):90. doi: 10.3390/ph18010090 (PMC11768837; doi:10.3390/ph18010090)
Supplement: Supplementary file 1 [file pharmaceuticals-18-00090-s001.zip]

Archive with 1 entries (1 files):
- pharmaceuticals-3349435-supplementary.pdf
